# Supplementary material for: 6-Shogaol Protects Human Melanocytes against Oxidative Stress through Activation of the Nrf2-Antioxidant Response Element Signaling Pathway
Source: Int J Mol Sci. 2020 May 16;21(10):3537. doi: 10.3390/ijms21103537 (PMC7279012; doi:10.3390/ijms21103537)
Supplement: Supplementary file 1 [file ijms-21-03537-s001.zip]

Archive with 5 entries (4 files):
- ijms-777158-supplementary/
- ijms-777158-supplementary/Figure S1.docx
- ijms-777158-supplementary/Legend of Video S1 and Video S2.docx
- ijms-777158-supplementary/Video S1.avi
- ijms-777158-supplementary/Video S2.avi
